# Supplementary material for: Immunomodulatory and Antioxidant Effects of Spray-Dried Encapsulated Kale Sprouts after In Vitro Gastrointestinal Digestion
Source: Foods. 2023 May 26;12(11):2149. doi: 10.3390/foods12112149 (PMC10253027; doi:10.3390/foods12112149)
Supplement: Supplementary file 1 [file foods-12-02149-s001.zip]

Archive with 1 entries (1 files):
- foods-2391017-supplementary.pdf
